# Supplementary material for: Redox and Hormonal Changes in the Transcriptome of Grape (Vitis vinifera) Berries during Natural Noble Rot Development
Source: Plants (Basel). 2022 Mar 24;11(7):864. doi: 10.3390/plants11070864 (PMC9003472; doi:10.3390/plants11070864)
Supplement: Supplementary file 1 [file plants-11-00864-s001.zip]

Archive with 2 entries (2 files):
- redox and hormone-associated transcriptome.xlsx
- Supplemental File_c_FINAL.pdf
