# Supplementary material for: Redox and Hormonal Changes in the Transcriptome of Grape (Vitis vinifera) Berries during Natural Noble Rot Development
Source: Plants (Basel). 2022 Mar 24;11(7):864. doi: 10.3390/plants11070864 (PMC9003472; doi:10.3390/plants11070864)
Supplement: Supplementary file 1 [file plants-11-00864-s001.zip › redox and hormone-associated transcriptome.xlsx]

## Sheet: Furmint_Noble rot_transcriptome
Supplemental Table S1. Transcript abundance fold changes between healthy grape berry samples and individual noble rot stages.
Transcriptional changes associated with plant hormones
	Abscisic acid	Gene ID	Function	p (ANOVA)	p (ANOVA Corrected)	FC ([Noble rot stage I] vs [Healthy])	p ( [I] vs [H] )	FC ([Noble rot stage II] vs [Healthy])	p ( [II] vs [H] )	FC ([Noble rot stage III] vs [Healthy])	p ( [III] vs [H] )
		VIT_04s0008g00890	abscisic acid receptor PYL2	4.5083192E-7	1.7928492E-6	5.084423	2.1084026E-4	9.315823	1.600328E-4	3.9782774	6.951872E-4
		VIT_07s0005g00920	pathogenesis-related protein STH-21	1.1939684E-11	1.3604314E-10	2.944073	1.6458225E-4	6.7225823	1.599436E-4	1.255553
		VIT_07s0005g01950	R2R3 transcription factor MYB108-like protein 2	1.932526E-18	1.9153722E-16	13.121815	1.599436E-4	21.196156	1.599436E-4	26.943304	1.599436E-4
		VIT_07s0129g00240	zinc finger protein ZAT10	4.2346032E-6	1.3773009E-5	3.44103	5.2522146E-4	4.3942018	1.9849079E-4	1.2464448
		VIT_13s0067g01940	abscisic acid receptor PYL4	4.4981075E-8	2.2004116E-7	3.9325342	1.6298698E-4	4.699734	1.602843E-4	1.36234
		VIT_18s0001g11790	type IV inositol polyphosphate 5-phosphatase 11	8.647791E-10	6.182944E-9	5.744789	1.5996124E-4	8.649854	1.5994362E-4	4.413833	1.6119376E-4
		VIT_14s0006g01250	protein C2-domain ABA-related 4	9.092138E-11	8.1941864E-10	6.802241	1.5994361E-4	6.903855	1.5994362E-4	3.0236754	2.0713058E-4
		VIT_02s0025g04460	dehydration-responsive element-binding protein 1E-like	9.226652E-19	1.0460851E-16	9.320829	1.599436E-4	15.079966	1.599436E-4	8.09889	1.599436E-4
		VIT_07s0005g00660	late embryogenesis abundant 3 (LEA3)	9.249781E-14	1.931529E-12	3.4532566	1.5994362E-4	4.4242997	1.599436E-4	5.5299926	1.599436E-4
		VIT_01s0026g01340	glutathione S-transferase U17	2.980562E-11	3.0328826E-10	2.0582783	1.6604523E-4	4.0049	1.599436E-4	2.1382086	1.6201971E-4
		VIT_19s0014g03290	NAC domain-containing protein 72	1.7773142E-14	4.5540454E-13	2.4641612	1.599436E-4	3.1701577	1.599436E-4	1.7331419	1.6047875E-4
		VIT_04s0044g01110	alcohol dehydrogenase 2	2.799982E-18	2.5171363E-16	2.3097737	1.599436E-4	2.9048526	1.599436E-4	1.4631375	1.6107822E-4
		VIT_04s0044g01120	alcohol dehydrogenase 1	1.4938902E-21	6.830084E-19	7.124629	1.599436E-4	10.340455	1.599436E-4	5.164418	1.599436E-4
		VIT_04s0044g01130	alcohol dehydrogenase 1	3.131182E-19	4.458467E-17	5.2360325	1.599436E-4	7.215794	1.599436E-4	3.6666331	1.599436E-4
		VIT_15s0046g01140	WRKY46	6.6494783E-7	2.5515524E-6	3.700927	1.6866798E-4	4.3770313	1.6115613E-4	1.8381071
		VIT_04s0008g05760	WRKY40	1.2493129E-11	1.415888E-10	3.3705382	1.5994403E-4	4.5153446	1.599436E-4	3.7404115	1.5994362E-4
		VIT_08s0007g03420	abscisic acid-insensitive 5 (ABI5)	2.7248303E-8	1.3993184E-7	1.6140051		2.4905608	0.003613745	6.4946194	1.5994512E-4
		VIT_13s0067g01240	late embryogenesis abundant 6 (LEA6)	7.1635745E-14	1.5445365E-12	1.771835		2.3358328	0.00907045	21.016134	1.599436E-4
		VIT_13s0067g01250	late embryogenesis abundant 6 (LEA6)	4.3601985E-13	7.4361715E-12	2.0541265		2.6099386	0.00785133	25.149649	1.599436E-4
		VIT_04s0008g01420	hypersensitive to ABA1 (HAB1)	6.2304744E-6	1.9507932E-5	-1.5797492	0.014348649	-2.2905889	1.6813759E-4	-1.1055369
		VIT_11s0016g01780	hypersensitive to ABA1 (HAB1)	2.7832231E-5	7.693663E-5	-1.687861	0.03186996	-2.9230988	1.658315E-4	-1.5704887
	Ethylene response TFs and their interacting partners
		VIT_03s0063g00460	ERF109/RRTF1	3.7871737E-11	3.7651676E-10	9.652458	1.5994516E-4	16.533398	1.599436E-4	11.392004	1.5994372E-4
		VIT_04s0008g02230	ERF17	4.1357784E-5	1.10523586E-4	4.873958	9.4162294E-4	7.0138445	2.2158769E-4	4.722713	0.0011622364
		VIT_05s0049g00500	ERF98	2.7207632E-4	6.242426E-4	3.718102	0.0014512113	4.385451	5.632698E-4	2.4383204	0.042043183
		VIT_07s0005g00820	ERF71	2.1522842E-20	5.309635E-18	10.532883	1.599436E-4	15.81955	1.599436E-4	5.9012675	1.599436E-4
		VIT_07s0141g00690	ERF11	5.425342E-20	1.0464005E-17	33.747135	1.599436E-4	64.08628	1.599436E-4	39.58487	1.599436E-4
		VIT_10s0003g00130	ERF12	2.6549956E-9	1.705887E-8	3.504574	1.6850751E-4	4.5587587	1.6016417E-4	6.7010055	1.5994367E-4
		VIT_11s0016g00670	ERF16	2.1818262E-11	2.3144812E-10	2.2835743	0.03931255	3.927698	5.1601464E-4	22.438622	1.599436E-4
		VIT_12s0059g00280	ERF54	1.59808E-9	1.0760034E-8	2.580679	1.6453346E-4	4.576077	1.5994361E-4	2.1294215	3.9642354E-4
		VIT_12s0059g01460	ERF3	8.545099E-14	1.8021154E-12	2.0791054	1.6608094E-4	2.776193	1.5994564E-4	5.32119	1.599436E-4
		VIT_19s0090g01080	ERF3	1.1540137E-12	1.7376548E-11	1.8040963	1.6100063E-4	2.532687	1.599436E-4	2.8782783	1.599436E-4
		VIT_16s0013g00890	ERF2	2.5338578E-16	1.145338E-14	4.384812	1.599436E-4	5.270047	1.599436E-4	10.515635	1.599436E-4
		VIT_18s0001g10150	ERF10	1.166414E-12	1.7550808E-11	1.8051168	0.0021817337	2.5866845	1.6140686E-4	5.960472	1.599436E-4
		VIT_18s0089g01030	ERF23	3.915165E-15	1.209085E-13	4.532457	1.599436E-4	5.319852	1.599436E-4	3.3988838	1.599436E-4
		VIT_13s0019g00480	zinc finger protein ZAT12	4.2948058E-17	2.4760488E-15	7.4538374	1.599436E-4	12.725812	1.599436E-4	10.066774	1.599436E-4
		VIT_08s0056g01300	plant cysteine oxidase 2	8.342128E-20	1.5127059E-17	13.898407	1.599436E-4	21.98305	1.599436E-4	6.660706	1.599436E-4
		VIT_14s0108g00090	plant cysteine oxidase 2	4.5992837E-21	1.5738452E-18	4.920189	1.599436E-4	6.5855346	1.599436E-4	2.0373166	1.5994534E-4
		VIT_17s0000g05790	plant cysteine oxidase 2	3.5417248E-18	3.0545215E-16	6.437895	1.599436E-4	7.7513046	1.599436E-4	4.951765	1.599436E-4
		VIT_03s0063g01960	non-symbiotic hemoglobin-1	2.347113E-13	4.3113724E-12	4.8941855	1.599436E-4	6.9876494	1.599436E-4	3.153469	1.5996557E-4
	Auxin
		VIT_08s0058g01160	ARG7-like	6.7270524E-21	2.230018E-18	16.07781	1.599436E-4	25.97615	1.599436E-4	11.199808	1.599436E-4
		VIT_09s0002g00650	SAUR50	8.147213E-19	9.4454245E-17	10.576154	1.599436E-4	18.993397	1.599436E-4	20.53925	1.599436E-4
		VIT_18s0001g02570	IAA-amino acid hydrolase ILR1-like 6	1.2299257E-16	6.0967534E-15	4.7171993	1.599436E-4	6.6407924	1.599436E-4	3.4337525	1.599436E-4
		VIT_18s0001g11790	type IV inositol polyphosphate 5-phosphatase 11	8.647791E-10	6.182944E-9	5.744789	1.5996124E-4	8.649854	1.5994362E-4	4.413833	1.6119376E-4
		VIT_14s0030g02310	auxin-induced ubiquitin superfamily protein 22D	2.5397182E-7	1.0648747E-6	-5.2526803	2.5842056E-4	-11.29937	1.5999589E-4	-5.8448844	1.9840804E-4
		VIT_03s0038g02140	auxin transporter-like protein 2	4.4502627E-8	2.1785135E-7	-3.2457452	0.02466511	-9.995578	1.6725637E-4	-18.967169	1.5995161E-4
		VIT_13s0019g04380	auxin response factor 18	5.779893E-9	3.4291446E-8	-2.058462	0.0049838293	-4.668895	1.5995064E-4	1.0134782
	Cytokinin
		VIT_01s0011g06190	histidine kinase 4	5.483737E-4	0.001187779	-2.9653187	0.02545474	-4.507771	0.0017092252	-4.4712563	0.0013611583
	Salicylic acid
		VIT_00s0253g00140	salicylic acid-binding protein 2	1.04651745E-5	3.1417738E-5	3.2365038	4.678621E-4	4.2395024	1.7644909E-4	3.3458385	3.6781517E-4
		VIT_00s0253g00150	salicylic acid-binding protein 2	2.6470058E-16	1.1798083E-14	4.9404483	1.599436E-4	9.071549	1.599436E-4	7.111397	1.599436E-4
		VIT_12s0057g01060	salicylate 1-O-methyltransferase	0.0018551962	0.0036060323	-1.3972384		-4.3189363	0.0014587799	-2.0597377
		VIT_12s0057g01070	salicylate 1-O-methyltransferase	1.1721902E-4	2.888743E-4	-1.081346		-2.7720733	0.002277722	1.3333156
	Jasmonic acid
		VIT_18s0001g12890	jasmonate O-methyltransferase	2.1056487E-5	5.9644117E-5	4.5295343	2.4554212E-4	4.202802	4.2677368E-4	1.6606495
		VIT_18s0001g12900	jasmonate O-methyltransferase	3.089464E-6	1.0307606E-5	5.0206337	1.7988752E-4	4.2126637	3.6927554E-4	1.3653502
		VIT_13s0084g00240	hydroxyjasmonate sulfotransferase	0.006068539	0.010632731	-2.3220046		-5.860625	0.0028537882	-2.3658154
Genes connected to cellular redox state
	Glutathione S-transferases
		VIT_00s0153g00050	probable glutathione S-transferase-like	2.3392732E-21	9.926004E-19	6.6103053	1.599436E-4	9.246398	1.599436E-4	5.8502893	1.599436E-4
		VIT_00s0153g00070	probable glutathione S-transferase-like	3.8971946E-5	1.04847684E-4	2.3722994	0.0011919393	2.2620053	0.0028644397	-1.0
		VIT_00s0240g00050	probable glutathione S-transferase-like	4.3677048E-10	3.3380845E-9	3.1356997	2.502986E-4	3.4231784	2.0445428E-4	9.3889	1.599436E-4
		VIT_01s0026g01340	glutathione S-transferase U17-like	2.980562E-11	3.0328826E-10	2.0582783	1.6604523E-4	4.0049	1.599436E-4	2.1382086	1.6201971E-4
		VIT_05s0049g01070	probable glutathione S-transferase-like	0.0010846603	0.002213474	3.2319849	0.0036101358	2.8023489	0.014913372	1.266276
		VIT_06s0004g05700	glutathione S-transferase U7-like	1.7825744E-20	4.6092634E-18	16.725088	1.599436E-4	24.54685	1.599436E-4	28.863224	1.599436E-4
		VIT_07s0005g04880	glutathione transferase GST 23-like	1.1492937E-7	5.148525E-7	2.7729952	1.6029464E-4	2.7291808	1.6092019E-4	1.5017897
		VIT_12s0028g00920	glutathione S-transferase 3	1.286662E-18	1.3381285E-16	5.422651	1.599436E-4	8.119216	1.599436E-4	4.0360146	1.599436E-4
		VIT_12s0028g00930	glutathione S-transferase 5	2.4044241E-15	7.958231E-14	2.9699686	1.599436E-4	3.6724608	1.599436E-4	1.9923724	1.5995113E-4
		VIT_15s0024g01630	glutathione S-transferase U8-like	1.6173207E-4	3.8649555E-4	3.2603965	0.0043104347	5.1446457	2.534952E-4	2.5938659	0.026704062
		VIT_15s0107g00150	probable glutathione S-transferase-like	2.044759E-8	1.0770012E-7	3.686075	1.6083894E-4	5.1908426	1.5994653E-4	3.1178079	1.7556736E-4
		VIT_16s0039g00970	probable glutathione S-transferase	9.404484E-5	2.3573432E-4	2.5595956	0.023302892	1.7384462		5.0643373	2.0386647E-4
		VIT_16s0039g00990	glutathione transferase GST 23-like	2.8980942E-8	1.4801628E-7	2.877553	1.9981893E-4	4.6721835	1.5995315E-4	3.7254913	1.6031043E-4
		VIT_16s0039g01070	glutathione transferase GST 23-like	1.391855E-15	4.9965474E-14	6.372734	1.599436E-4	9.341757	1.599436E-4	5.552647	1.599436E-4
		VIT_17s0000g02930	probable glutathione S-transferase-like	1.3383518E-12	1.9828542E-11	2.2615845	1.6072353E-4	2.1049278	1.6982162E-4	-1.7080934	0.0012302118
		VIT_19s0093g00220	probable glutathione S-transferase-like	6.725014E-9	3.9316035E-8	2.3318062	2.1695331E-4	2.6931844	1.6455584E-4	4.0700407	1.599437E-4
		VIT_19s0093g00310	probable glutathione S-transferase-like	1.8516337E-15	6.387685E-14	3.022408	1.600013E-4	4.614742	1.599436E-4	10.507614	1.599436E-4
		VIT_19s0093g00320	glutathione S-transferase	7.857701E-15	2.243728E-13	5.0599084	1.599436E-4	7.3915267	1.599436E-4	4.6427255	1.599436E-4
	Crocetin glucosyltransferases
		VIT_05s0062g00270	crocetin glucosyltransferase	1.2836139E-21	6.444458E-19	48.798492	1.599436E-4	75.530754	1.599436E-4	67.674934	1.599436E-4
		VIT_05s0062g00300	crocetin glucosyltransferase	1.7617857E-24	6.2296745E-21	82.53264	1.599436E-4	126.3497	1.599436E-4	90.2888	1.599436E-4
		VIT_05s0062g00310	crocetin glucosyltransferase	1.3725941E-25	7.280239E-22	110.521935	1.599436E-4	183.10564	1.599436E-4	107.94911	1.599436E-4
		VIT_05s0062g00700	crocetin glucosyltransferase	7.442075E-15	2.1307835E-13	17.875523	1.599436E-4	19.15899	1.599436E-4	5.814802	1.5994818E-4
		VIT_05s0062g00710	crocetin glucosyltransferase	5.614985E-14	1.2526553E-12	30.15461	1.599436E-4	43.463055	1.599436E-4	10.250251	1.5994765E-4
	Genes encoding components of the phenylpropanoid pathway
		VIT_13s0019g04460	phenylalanine ammonia-lyase	3.4001402E-9	2.1273186E-8	-1.7111547		-4.518606	1.5997731E-4	-4.7368655	1.5994947E-4
		VIT_08s0040g01710	phenylalanine ammonia-lyase	1.4928581E-11	1.6453235E-10	2.9699128	1.5994527E-4	2.5495796	1.6024744E-4	-1.1595284
		VIT_06s0004g02620	phenylalanine ammonia-lyase	3.9507145E-6	1.2936928E-5	-1.3774762		-2.9807203	1.7056943E-4	-2.500933	3.0009472E-4
		VIT_16s0039g01100	phenylalanine ammonia-lyase	4.4297184E-11	4.3249382E-10	3.6929336	1.5995832E-4	3.4300985	1.6010461E-4	-1.1741191
		VIT_16s0039g01110	phenylalanine ammonia-lyase	3.7460576E-11	3.7312844E-10	4.204628	1.5999818E-4	3.9166765	1.6036037E-4	-1.3567568
		VIT_16s0039g01120	phenylalanine ammonia-lyase	1.7756949E-11	1.9201397E-10	4.1366925	1.5994952E-4	3.9630826	1.5997738E-4	-1.1694441
		VIT_16s0039g01130	phenylalanine ammonia-lyase	4.291077E-9	2.6251293E-8	4.3764772	7.546748E-4	4.0115943	0.0019025007	-3.1116161	0.010309413
		VIT_16s0039g01240	phenylalanine ammonia-lyase	1.587241E-16	7.636033E-15	3.838207	1.5994716E-4	3.5285037	1.6000014E-4	-3.1910522	1.6019445E-4
		VIT_16s0039g01280	phenylalanine ammonia-lyase	2.1461102E-11	2.2788725E-10	3.3611352	0.0016351696	2.7328832	0.01272511	-5.732291	1.6482023E-4
		VIT_06s0004g08150	trans-cinnamate 4-monooxygenase	2.7440036E-11	2.837075E-10	2.345939	2.323221E-4	1.9582971	0.002568486	-2.247014	3.1668472E-4
		VIT_11s0078g00290	trans-cinnamate 4-monooxygenase	1.4405495E-13	2.848341E-12	4.6773944	1.599436E-4	4.2268257	1.599436E-4	1.2783397
		VIT_11s0065g00350	trans-cinnamate 4-monooxygenase	1.2168511E-11	1.382051E-10	4.801039	1.599443E-4	4.763771	1.5994575E-4	1.0113397
		VIT_10s0042g00840	stilbene synthase 2	3.2775223E-9	2.0591031E-8	4.0658994	0.0015750971	3.2704072	0.010561258	-3.9804337	0.001849041
		VIT_10s0042g00910	stilbene synthase 2-like	3.1889304E-11	3.227879E-10	3.7981038	8.8356354E-4	4.1938624	5.631282E-4	-4.5980973	2.7303654E-4
		VIT_10s0042g00930	stilbene synthase 2	1.1404155E-8	6.357082E-8	5.5199637	1.6429038E-4	5.9500823	1.6305727E-4	-1.0795953
		VIT_16s0100g00750	stilbene synthase 2	1.0893849E-13	2.2244843E-12	2.4479504	1.6429205E-4	2.2296178	2.2074606E-4	-2.4446926	1.6442763E-4
		VIT_16s0100g00760	stilbene synthase 6	1.0776436E-12	1.6377713E-11	2.4766548	0.008166129	2.115357	0.043314606	-7.218277	1.5995187E-4
		VIT_16s0100g00770	stilbene synthase 5-like	3.5444935E-13	6.2406616E-12	4.3406363	1.5994361E-4	3.8766196	1.5994397E-4	-1.0910141
		VIT_16s0100g00780	stilbene synthase 5	2.7919316E-9	1.7814623E-8	3.255301	1.622942E-4	2.5554423	3.9068915E-4	-1.4035411
		VIT_16s0100g00800	stilbene synthase 4-like	4.4699907E-11	4.358241E-10	4.834656	1.6017577E-4	4.8462844	1.6038223E-4	-1.5118471
		VIT_16s0100g00810	stilbene synthase 4-like	6.769653E-11	6.274572E-10	5.182116	1.6047385E-4	4.8572907	1.6239731E-4	-1.707475
		VIT_16s0100g00840	stilbene synthase 4-like	1.8683108E-8	9.91944E-8	4.8457894	0.0027087708	4.3664002	0.0068729417	-4.09614	0.008044319
		VIT_16s0100g00850	stilbene synthase 4-like	4.2641112E-8	2.0960933E-7	3.0368702	0.00887524	2.5061269	0.04563618	-3.5187893	0.0026851662
		VIT_16s0100g00860	stilbene synthase 4-like	5.875349E-11	5.527778E-10	6.1384892	1.5996901E-4	6.146763	1.599975E-4	-1.1768504
		VIT_16s0100g00880	stilbene synthase 4-like	5.438659E-10	4.0672044E-9	4.6764994	1.6171898E-4	4.251343	1.7142617E-4	-1.561186
		VIT_16s0100g00910	stilbene synthase 5	3.5454344E-11	3.5531383E-10	4.128973	1.5999188E-4	3.8127096	1.6038993E-4	-1.3531634
		VIT_16s0100g00990	stilbene synthase 2	9.342032E-12	1.0926161E-10	3.4192314	1.9254717E-4	3.207703	2.870878E-4	-2.8845522	4.983312E-4
		VIT_16s0100g01000	stilbene synthase 4-like	9.040634E-11	8.1515555E-10	4.775997	1.6002625E-4	4.3402233	1.6074938E-4	-1.3409684
		VIT_16s0100g01020	stilbene synthase 4-like	1.2732397E-10	1.1107341E-9	4.664641	1.6002596E-4	4.614305	1.6014659E-4	-1.2023876
		VIT_16s0100g01040	stilbene synthase 4	4.1566618E-11	4.088444E-10	5.5792623	1.5994361E-4	5.564053	1.5994362E-4	2.1184306	0.0019622075
		VIT_16s0100g01060	stilbene synthase 3-like	4.9228704E-5	1.298404E-4	4.5849247	2.6702468E-4	2.3612125	0.04998197	1.1318177
		VIT_16s0100g01070	stilbene synthase 1	4.3654116E-13	7.439082E-12	4.450505	1.599436E-4	5.887099	1.599436E-4	2.8569787	1.5999556E-4
		VIT_16s0100g01100	stilbene synthase 1	4.5061213E-9	2.7432387E-8	3.0229254	1.59944E-4	2.405718	1.607452E-4	1.5159067	0.02024898
		VIT_16s0100g01110	stilbene synthase 1-like	1.928175E-10	1.6055008E-9	3.860758	1.5994578E-4	3.473272	1.6000347E-4	1.1183496
		VIT_16s0100g01120	stilbene synthase 5	4.230436E-15	1.2943834E-13	3.910106	1.5994361E-4	3.4032092	1.5994429E-4	-1.5761325	0.02020304
		VIT_16s0100g01140	stilbene synthase 1	4.4965996E-11	4.3781487E-10	4.0737467	1.599489E-4	4.329151	1.5994684E-4	1.0466448
		VIT_16s0100g01160	stilbene synthase 1	9.340161E-9	5.2856986E-8	4.3864512	1.6020227E-4	4.5412555	1.6022862E-4	1.3016295
		VIT_16s0100g01170	stilbene synthase 3	1.9214532E-12	2.7050797E-11	4.416342	1.5994364E-4	4.3226943	1.5994377E-4	1.0376524
		VIT_14s0068g00920	chalcone synthase	3.6957836E-8	1.8458037E-7	-1.8615295	0.009132298	-3.9190269	1.5996493E-4	-1.1001322
		VIT_14s0068g00930	chalcone synthase	1.0997935E-8	6.148411E-8	-3.4300873	8.4347115E-4	-9.414784	1.5994834E-4	-1.2528516
		VIT_18s0001g03470	flavonol synthase (FLS1)	6.8853304E-5	1.7680848E-4	-3.5645819	0.0039547905	-6.245794	2.0540379E-4	-2.061489
		VIT_13s0067g01020	flavonol synthase	7.5415244E-8	3.5087933E-7	5.838944	1.6675933E-4	9.3854685	1.5998827E-4	2.1184592
		VIT_02s0033g00270	isoflavone reductase homolog-like	1.5044164E-4	3.6130517E-4	2.3567805	4.995721E-4	2.3257253	7.5997587E-4	1.5826285
		VIT_03s0038g04690	isoflavone reductase-like protein	8.0973205E-6	2.4854275E-5	4.119302	0.001262888	4.5329957	8.4084406E-4	-1.1192858
		VIT_07s0031g03070	isoflavone reductase-like protein 3	3.077604E-14	7.418879E-13	26.1372	1.599436E-4	39.924103	1.599436E-4	12.161818	1.5994365E-4
		VIT_07s0129g00730	isoflavone 2'-hydroxylase	0.0055098757	0.0097390255	-2.2712615		-3.198063	0.003857092	-1.7430243
		VIT_07s0129g00800	isoflavone 3'-hydroxylase	8.8022166E-16	3.328838E-14	18.237597	1.599436E-4	26.585344	1.599436E-4	21.952003	1.599436E-4
		VIT_07s0129g00820	isoflavone 2'-hydroxylase	2.4178166E-19	3.6227804E-17	13.782218	1.599436E-4	20.340134	1.599436E-4	4.2435827	1.5994361E-4
		VIT_09s0002g06440	isoflavone 3'-hydroxylase-like	8.45997E-9	4.8275073E-8	5.4968424	1.6000541E-4	5.380302	1.6012264E-4	1.5441769
		VIT_09s0002g06450	isoflavone 3'-hydroxylase-like	1.3304483E-8	7.316431E-8	6.3693533	1.6152585E-4	7.033412	1.6083641E-4	1.1512169
		VIT_03s0017g02110	anthocyanidin 3-O-glucosyltransferase 6-like	3.1838408E-5	8.7035645E-5	2.592496	0.002483428	2.6881814	0.0022324189	-1.0762895
		VIT_03s0017g02120	anthocyanidin 3-O-glucosyltransferase 2-like	9.620931E-14	1.9875139E-12	6.254556	1.599436E-4	10.434136	1.599436E-4	2.9729416	1.635564E-4
		VIT_03s0017g02140	anthocyanidin 3-O-glucosyltransferase 6-like	2.4956556E-10	2.0185982E-9	9.350231	1.5995136E-4	14.603835	1.5994362E-4	2.383497	0.030190073
	Genes encoding further components of the antioxidative system
		VIT_00s0698g00010	catalase	2.725992E-11	2.8212022E-10	-2.2887363	1.5997264E-4	-2.3707728	1.599625E-4	1.1025953
		VIT_04s0044g00020	catalase	1.2538247E-12	1.868058E-11	-2.41466	1.6005711E-4	-2.4024074	1.6020969E-4	1.5030373	0.016515128
	Carotenoid biosynthesis
		VIT_06s0004g00820	phytoene synthase 2, chloroplastic	7.057204E-4	0.0014942678	-1.5038099		-3.2354858	0.008490656	-3.8724597	0.0015968939
		VIT_04s0079g00680	phytoene synthase 2, chloroplastic	1.1774829E-4	2.9001018E-4	-3.484568	0.0024720011	-4.0795403	9.4404386E-4	-1.2869707
		VIT_09s0002g00100	phytoene desaturase	1.4907727E-4	3.5819065E-4	-1.8980354	0.008696383	-2.5876138	2.639993E-4	-2.0115926	0.0038435566
		VIT_05s0062g01110	15-cis-zeta-carotene isomerase, chloroplastic	5.012114E-6	1.6012198E-5	-1.8223355	0.006181987	-2.4694884	2.0693947E-4	-2.6557229	1.6594407E-4
		VIT_14s0030g01740	zeta-carotene desaturase, chloroplastic/chromoplastic	4.1930234E-6	1.3654518E-5	-1.6622775	0.0025069362	-2.357093	1.6061212E-4	-1.6074417	0.004963936
		VIT_08s0032g00800	prolycopene isomerase, chloroplastic	3.7152624E-8	1.8542227E-7	-2.5733438	1.7285958E-4	-3.7758229	1.5994917E-4	-2.7419083	1.6348281E-4
		VIT_11s0016g01880	lycopene epsilon cyclase, chloroplastic-like	2.1703141E-4	5.0699606E-4	-2.133335	0.04078185	-3.6646793	3.9984204E-4	-1.2687024
		VIT_08s0007g05690	lycopene beta cyclase, chloroplastic	7.1581354E-7	2.7284764E-6	-2.2394435	2.0300505E-4	-2.7093632	1.6086936E-4	-1.3890357
		VIT_07s0031g00620	zeaxanthin epoxidase	1.0660524E-6	3.92254E-6	-2.172223	0.0035295037	-2.6829317	4.0342708E-4	1.2783259
		VIT_02s0087g00910	probable carotenoid cleavage dioxygenase 4, chloroplastic	7.4587354E-7	2.8313568E-6	-4.077747	2.656177E-4	-4.0709033	3.2028064E-4	-6.765062	1.6014244E-4
		VIT_05s0051g00670	9-cis-epoxycarotenoid dioxygenase, chloroplastic	1.14333176E-7	5.123981E-7	-1.6124932		-3.0672364	8.666638E-4	2.2698343	0.014017064
Redox signaling and redox-regulated genes
	NPR1 interactors
		VIT_07s0005g02070	NIMIN-1	2.6514362E-27	2.8126435E-23	62.844883	1.599436E-4	106.55458	1.599436E-4	64.17598	1.599436E-4
		VIT_01s0011g03430	NIMIN-2	1.1345405E-19	1.9411623E-17	14.968574	1.599436E-4	31.800325	1.599436E-4	61.68949	1.599436E-4
		VIT_06s0080g00360	TGACG motif-binding protein 9 (TGA9)	2.872016E-14	6.971704E-13	2.3205972	1.599436E-4	3.0215764	1.599436E-4	1.3724113	0.0046091983
		VIT_01s0146g00220	ROXY1 glutaredoxin	8.2774754E-8	3.818912E-7	3.754343	2.1773731E-4	5.380303	1.6069446E-4	1.1554184
	MCP1 metacaspase
		VIT_16s0013g00210	MCP1 metacaspase	5.95892E-4	0.0012816753	2.8537283	0.006342896	3.6164196	0.00105673	1.5885563
		VIT_16s0013g00220	MCP1 metacaspase	6.370893E-17	3.4834097E-15	2.58712	1.599436E-4	4.1513624	1.599436E-4	1.786794	1.6006104E-4
	Genes encoding redox-associated chloroplastic proteins
		VIT_18s0001g11710	oxygen-evolving enhancer protein 1	3.9114105E-4	8.6949376E-4	-3.3813622	0.0067938557	-3.5266218	0.0063742376	-1.0630751
		VIT_08s0007g01570	fructose-1,6-bisphosphatase	3.81236E-5	1.02734695E-4	-2.1848626		-4.3753633	0.0014322952	1.4932692
		VIT_02s0109g00080	phosphoribulokinase	2.600327E-10	2.0944775E-9	-2.7915075	5.6607375E-4	-2.5642831	0.0018385975	2.6639185	9.075536E-4
		VIT_13s0019g03350	sedoheptulose-1,7-bisphosphatase	4.8868355E-7	1.9271208E-6	-2.3634543	0.004399078	-4.8591495	1.6026762E-4	-1.2621918
		VIT_06s0004g05180	ribulose bisphosphate carboxylase	1.8785007E-11	2.0240869E-10	-2.5114567	2.2462376E-4	-3.209825	1.609325E-4	1.8575398	0.0085256025
		VIT_14s0060g00820	chloroplast stem-loop binding protein	1.1713214E-8	6.515668E-8	-1.5409465		-2.8594553	3.175803E-4	2.1345153	0.00601966
		VIT_06s0004g06140	50S ribosomal protein	0.009364339	0.01584068	-2.4725077		-3.5303757	0.0065663904	-2.0311983
		VIT_17s0000g09370	elongation factor TuB	3.8413827E-8	1.9102826E-7	-2.6903882	0.0029536055	-1.7704862		2.7077818	0.0027567726
		VIT_14s0108g01560	alpha-1,4 glucan phosphorylase L isozyme	8.0958296E-7	3.048653E-6	-1.953664	2.1461907E-4	-2.4401276	1.6016525E-4	-1.6150715	0.004286464
		VIT_11s0078g00310	isoamylase 1	0.0069329212	0.01202394	-1.5489316		-2.0952137	0.049394686	1.2093772
		VIT_07s0104g00370	isoamylase 2	0.008800422	0.014963115	-1.9949143		-3.0334105	0.008686468	-2.4835956	0.033366315
		VIT_18s0001g06520	isoamylase 3	1.8949382E-6	6.6304738E-6	-1.6964616	2.1004966E-4	-1.8932085	1.619151E-4	-1.3079312
		VIT_07s0031g01540	4-alpha-glucanotransferase	5.769631E-11	5.442796E-10	-1.904865	1.9998662E-4	-2.1638594	1.6164054E-4	-3.6218293	1.599436E-4
		VIT_10s0116g01730	starch synthase 3	1.4398074E-5	4.2052525E-5	-1.864489	0.005492747	-2.5009491	2.154319E-4	-2.4804304	2.0225259E-4
		VIT_11s0065g00150	starch synthase 6	2.783892E-6	9.387008E-6	-1.7347533	0.003822164	-2.1577249	2.2973686E-4	-2.4822884	1.6149307E-4
		VIT_19s0090g00920	1,4-alpha-glucan-branching enzyme 1	0.018333497	0.02914894	-1.947346	0.045092218	-2.1402183	0.02173385	-1.6732761
		VIT_08s0007g03750	1,4-alpha-glucan-branching enzyme 2	9.96004E-13	1.5312479E-11	-1.8607063	1.5994361E-4	-2.0998423	1.599436E-4	-1.2931795	0.002722347
		VIT_18s0001g02740	photosystem II 22 kDa protein	9.83247E-6	2.9711677E-5	-3.3016007	0.011717692	-6.010553	3.0501393E-4	1.1265248
		VIT_14s0068g00680	glyceraldehyde-3-phosphate dehydrogenase A	4.7679225E-11	4.6126877E-10	-1.915905	0.0012782038	-2.3628833	1.866105E-4	1.9578623	9.0195576E-4
		VIT_14s0068g00420	alpha-amylase-like 3	1.0738391E-5	3.2142452E-5	-2.397878	5.2002893E-4	-2.7251968	2.3357128E-4	-1.2345953
		VIT_08s0007g05260	ferredoxin-dependent glutamate synthase	1.469737E-4	3.5393803E-4	-1.679303	0.04451795	-2.4476929	4.2172987E-4	-2.2587595	8.051817E-4
		VIT_01s0011g03010	serine/threonine-protein kinase STN7	1.7113035E-7	7.3942283E-7	-2.127653	1.6078334E-4	-2.087031	1.6268213E-4	-1.2764999
		VIT_04s0023g03510	ferredoxin-NADP-oxidoreductase 2	4.4735702E-13	7.611168E-12	-1.6747265	4.229018E-4	-2.0282655	1.6135849E-4	1.8092849	1.8780006E-4
		VIT_17s0000g03690	ribulose bisphosphate carboxylase small chain	1.8838934E-14	4.809709E-13	-2.1554253	1.6958853E-4	-2.011825	2.4687813E-4	2.5329552	1.600703E-4
	Alcohol dehydrogenase 1 and their cellular interactors
		VIT_04s0044g01110	alcohol dehydrogenase 1 (ADH1)	2.799982E-18	2.5171363E-16	2.3097737	1.599436E-4	2.9048526	1.599436E-4	1.4631375	1.6107822E-4
		VIT_04s0044g01120	alcohol dehydrogenase 1 (ADH1)	1.4938902E-21	6.830084E-19	7.124629	1.599436E-4	10.340455	1.599436E-4	5.164418	1.599436E-4
		VIT_04s0044g01130	alcohol dehydrogenase 1 (ADH1)	3.131182E-19	4.458467E-17	5.2360325	1.599436E-4	7.215794	1.599436E-4	3.6666331	1.599436E-4
		VIT_08s0217g00100	pyruvate decarboxylase-2	5.4181516E-20	1.0464005E-17	3.9076476	1.599436E-4	6.6746593	1.599436E-4	2.438265	1.599436E-4
		VIT_06s0004g02060	aldehyde dehydrogenase	0.0016668042	0.003273435	-2.3096025		-4.30204	0.0010988221	-2.711371	0.027846674
		VIT_14s0066g01550	aldehyde dehydrogenase	1.05383556E-10	9.36272E-10	-2.0845222	1.6119659E-4	-3.3788085	1.599436E-4	-2.2784927	1.600157E-4
	WRKY transcription factors
		VIT_15s0046g01140	WRKY46	6.6494783E-7	2.5515524E-6	3.700927	1.6866798E-4	4.3770313	1.6115613E-4	1.8381071
		VIT_04s0008g05760	WRKY40	1.2493129E-11	1.415888E-10	3.3705382	1.5994403E-4	4.5153446	1.599436E-4	3.7404115	1.5994362E-4
		VIT_07s0031g00080	WRKY7	1.0407601E-9	7.3260673E-9	1.9375829	1.614535E-4	2.1755514	1.5999567E-4	2.583801	1.5994362E-4
		VIT_18s0001g10030	WRKY7	9.133962E-13	1.4165653E-11	1.7469498	1.6007731E-4	2.5689492	1.599436E-4	1.1738524
		VIT_12s0055g00340	WRKY9	3.2123836E-14	7.657745E-13	3.8551686	1.5994361E-4	7.7520604	1.599436E-4	3.9310074	1.5994361E-4
		VIT_15s0046g02190	WRKY22	3.5033395E-15	1.10113856E-13	4.9417443	1.599436E-4	8.811803	1.599436E-4	7.760337	1.599436E-4
		VIT_08s0058g01390	WRKY70	3.5033395E-15	1.10113856E-13	4.9417443	1.599436E-4	8.811803	1.599436E-4	7.760337	1.599436E-4
		VIT_13s0067g03140	WRKY70	1.01758915E-5	3.064467E-5	2.310106	0.01358154	4.7319098	1.6437698E-4	1.4788508
